# Supplementary material for: Ablation of non-coding RNAs affects bovine leukemia virus B lymphocyte proliferation and abrogates oncogenesis
Source: PLoS Pathog. 2020 May 14;16(5):e1008502. doi: 10.1371/journal.ppat.1008502 (PMC7252678; doi:10.1371/journal.ppat.1008502)
Supplement: S1 Table — Genes significantly differentially expressed in B cells were compared to genes significantly differentially expressed in non-B cells. The table shows the genes that are shared by these two lists. (XLSX) [file ppat.1008502.s008.xlsx]

## Sheet: Supplementary table 1
Symbol	Name	Gene ID	Log2 Fold Change (B cells)	p Value (B cells)	Log2 Fold Change (non-B cells)	p Value (non-B cells)
HMCN1	Hemicentin 1	ENSOARG00000005151	-3,905785347	0,000604158	-3,610503412	1,33E-05
UHRF1	Ubiquitin Like With PHD And Ring Finger Domains 1	ENSOARG00000008530	-1,920328972	0,000190743	-0,787398349	2,92E-05
EIPR1	EARP Complex And GARP Complex Interacting Protein 1	ENSOARG00000005339	-1,114940294	9,33E-05	-1,693755676	2,21E-07
SCARNA13	Small Cajal Body-Specific RNA 13	ENSOARG00000022887	1,184756152	0,002005381	1,555235835	5,26E-06
RAMP2	Receptor Activity Modifying Protein 2	ENSOARG00000003452	1,523496481	0,003896965	-1,959108652	1,77E-05
TARSL2	Threonyl-TRNA Synthetase 3	ENSOARG00000016573	1,844292481	4,93E-06	0,631587886	0,000423747
SERINC2	Serine Incorporator 2	ENSOARG00000001516	2,032708079	0,014159363	2,719107033	0,000284401
SLC6A1	Solute Carrier Family 6 Member 1	ENSOARG00000012516	2,119030454	0,03161093	2,886998735	0,000237087
SERPINA1	Serpin Family A Member 1	ENSOARG00000014882	2,198245173	0,021337009	-2,590026252	1,57E-08
GAS2L1	Growth Arrest Specific 2 Like 1	ENSOARG00000003765	2,68923019	0,000241699	-1,00767208	4,17E-05
GGT5	Gamma-Glutamyltransferase 5	ENSOARG00000013730	3,284547994	1,12E-05	-1,114473259	0,000202445
