# Supplementary material for: Ablation of non-coding RNAs affects bovine leukemia virus B lymphocyte proliferation and abrogates oncogenesis
Source: PLoS Pathog. 2020 May 14;16(5):e1008502. doi: 10.1371/journal.ppat.1008502 (PMC7252678; doi:10.1371/journal.ppat.1008502)
Supplement: S2 Table — Genes driving the enrichment score (Fig 3B) were identified by leading edge (LE) analysis on enriched gene sets with family wise-error rate <0.001 using the GSEA software. The list of the genes has been ordered according to log2 fold change. (XLSX) [file ppat.1008502.s009.xlsx]

## Sheet: LeadingEdgeGenesListfinal
Symbol	Name	Locus Type	Gene ID	Base Mean	Log2 Fold Change	Standard Error for Log2 Fold Change	p Value	Adjusted p Value
KIF4A	kinesin family member 4A	gene with protein product	ENSOARG00000015491	53,09247927	-2,591102077	0,578618375	7,53E-06	0,000386825
DLGAP5	DLG associated protein 5	gene with protein product	ENSOARG00000021089	52,39706783	-2,344822136	0,693626142	0,000723469	0,013722485
NEK2	NIMA related kinase 2	gene with protein product	ENSOARG00000011466	42,11202511	-2,315180427	0,799353533	0,00377572	0,044531886
SKA1	spindle and kinetochore associated complex subunit 1	gene with protein product	ENSOARG00000004359	14,21814481	-2,186483652	0,73303663	0,002856475	0,0364702
CDCA8	cell division cycle associated 8	gene with protein product	ENSOARG00000019830	21,55215374	-2,00575914	0,790598363	0,011180247	0,088253658
NUF2	NDC80 kinetochore complex component NUF2	gene with protein product	ENSOARG00000011189	85,50652332	-1,991438029	0,581553551	0,000616291	0,012171169
CDCA2	cell division cycle associated 2	gene with protein product	ENSOARG00000009851	66,7100971	-1,941509857	0,600597214	0,001226554	0,020274667
KIFC1	kinesin family member C1	gene with protein product	ENSOARG00000009637	237,8982565	-1,926647662	0,731652167	0,00845637	0,074524411
ESCO2	establishment of sister chromatid cohesion N-acetyltransferase 2	gene with protein product	ENSOARG00000014845	52,69372556	-1,908401225	0,600222825	0,001475355	0,023315328
KIF14	kinesin family member 14	gene with protein product	ENSOARG00000016116	64,8715055	-1,836564618	0,623779343	0,003237345	0,03982237
AURKB	aurora kinase B	gene with protein product	ENSOARG00000019052	113,3720527	-1,785751822	0,631287768	0,004673099	0,051017078
BUB1B	BUB1 mitotic checkpoint serine/threonine kinase B	gene with protein product	ENSOARG00000020126	85,22794926	-1,764924556	0,543389003	0,001162215	0,019496367
KIF18B	kinesin family member 18B	gene with protein product	ENSOARG00000009389	74,7432347	-1,67960351	0,61938569	0,006693415	0,064093902
TTK	TTK protein kinase	gene with protein product	ENSOARG00000007151	62,9022807	-1,677566269	0,49170865	0,000645573	0,012607794
NCAPG	non-SMC condensin I complex subunit G	gene with protein product	ENSOARG00000004016	256,5830392	-1,560395529	0,494126936	0,001589188	0,024312732
TOP2A	DNA topoisomerase II alpha	gene with protein product	ENSOARG00000014321	489,825955	-1,553429262	0,473297691	0,001030225	0,017948373
KIF2C	kinesin family member 2C	gene with protein product	ENSOARG00000001102	30,76091839	-1,520188052	0,613250145	0,013178688	0,097554361
SPC25	SPC25, NDC80 kinetochore complex component	gene with protein product	ENSOARG00000004104	10,82239382	-1,50447704	0,759697695	0,047662779	0,221273462
CCDC155	coiled-coil domain containing 155	gene with protein product	ENSOARG00000012939	35,8495938	-1,477670653	0,528400395	0,005165973	0,05445274
CENPP	centromere protein P	gene with protein product	ENSOARG00000008217	25,03796854	-1,472808128	0,53846873	0,006234645	0,061372646
NDC80	NDC80, kinetochore complex component	gene with protein product	ENSOARG00000009604	90,31385443	-1,467931132	0,481797211	0,002313053	0,031327213
BRCA1	BRCA1, DNA repair associated	gene with protein product	ENSOARG00000004835	70,89966063	-1,413554453	0,395134395	0,000347027	0,007955964
CENPL	centromere protein L	gene with protein product	ENSOARG00000012529	60,36755639	-1,405462916	0,458055458	0,002152625	0,029923004
BRCA2	BRCA2, DNA repair associated	gene with protein product	ENSOARG00000011179	295,5378207	-1,337916088	0,27562166	1,21E-06	9,02E-05
BIRC5	baculoviral IAP repeat containing 5	gene with protein product	ENSOARG00000005456	16,88763036	-1,306869261	0,574983792	0,023033402	0,139550127
CDC20	cell division cycle 20	gene with protein product	ENSOARG00000020542	58,01482508	-1,240186469	0,54842325	0,023736515	0,142284171
BUB1	BUB1 mitotic checkpoint serine/threonine kinase	gene with protein product	ENSOARG00000014305	191,5104985	-1,146538703	0,344775123	0,000882702	0,016105489
SMC2	structural maintenance of chromosomes 2	gene with protein product	ENSOARG00000007399	322,8077642	-1,146052112	0,363695968	0,001626419	0,024679902
CENPW	centromere protein W	gene with protein product	ENSOARG00000007744	25,61937331	-1,107265925	0,609888946	0,069443948	0,27555008
NUSAP1	nucleolar and spindle associated protein 1	gene with protein product	ENSOARG00000020348	266,69645	-1,102416431	0,410354722	0,007220575	0,067114253
KIF22	kinesin family member 22	gene with protein product	ENSOARG00000005591	171,8169827	-1,082993596	0,486902829	0,026131632	0,15125367
MAD2L1	mitotic arrest deficient 2 like 1	gene with protein product	ENSOARG00000015665	127,6762111	-1,081604129	0,397326301	0,006484766	0,062837232
HJURP	Holliday junction recognition protein	gene with protein product	ENSOARG00000019189	96,269444	-1,062852467	0,418603109	0,011115527	0,088050336
CENPF	centromere protein F	gene with protein product	ENSOARG00000008368	93,0117361	-1,038030098	0,500046641	0,037906295	0,190543272
MIS18BP1	MIS18 binding protein 1	gene with protein product	ENSOARG00000009575	78,2271573	-1,035687182	0,447125798	0,020540711	0,129921435
KIF23	kinesin family member 23	gene with protein product	ENSOARG00000018647	121,5429016	-1,030771381	0,422310157	0,01465508	0,103959067
CENPM	centromere protein M	gene with protein product	ENSOARG00000018792	152,6246686	-1,021310722	0,339307197	0,002612577	0,034240557
KNTC1	kinetochore associated 1	gene with protein product	ENSOARG00000009349	218,6807944	-1,019239852	0,311628323	0,001072852	0,018487412
FANCD2	FA complementation group D2	gene with protein product	ENSOARG00000005211	301,4801155	-0,987602522	0,283986391	0,000505848	0,010477301
PRC1	protein regulator of cytokinesis 1	gene with protein product	ENSOARG00000012267	37,42997042	-0,945658612	0,447605688	0,034626056	0,180387776
CEP55	centrosomal protein 55	gene with protein product	ENSOARG00000003158	32,82100693	-0,944326877	0,527647634	0,0735034	0,284464263
RACGAP1	Rac GTPase activating protein 1	gene with protein product	ENSOARG00000018102	169,9165558	-0,923219073	0,445803628	0,038367233	0,192066852
DYNLT3	dynein light chain Tctex-type 3	gene with protein product	ENSOARG00000000125	413,8918347	-0,793265563	0,229280465	0,000540568	0,011019644
NUP43	nucleoporin 43	gene with protein product	ENSOARG00000002841	115,7033512	-0,792869117	0,234882071	0,000736536	0,013936909
SMC1A	structural maintenance of chromosomes 1A	gene with protein product	ENSOARG00000008581	793,4145808	-0,786271091	0,312608399	0,011896655	0,091746346
NCAPH	non-SMC condensin I complex subunit H	gene with protein product	ENSOARG00000013908	167,2726038	-0,770653249	0,477314742	0,106406032	0,349509349
CENPN	centromere protein N	gene with protein product	ENSOARG00000008206	91,28892304	-0,74411528	0,326395608	0,022619812	0,138034112
SPC24	SPC24, NDC80 kinetochore complex component	gene with protein product	ENSOARG00000017725	32,37015191	-0,741470955	0,630646707	0,239702341	0,540611824
CENPT	centromere protein T	gene with protein product	ENSOARG00000003186	79,94784325	-0,731464595	0,3760409	0,051754164	0,230814524
SPTY2D1	SPT2 chromatin protein domain containing 1	gene with protein product	ENSOARG00000009362	390,5084304	-0,655868437	0,246830171	0,007880092	0,071435627
RECQL5	RecQ like helicase 5	gene with protein product	ENSOARG00000010133	426,5784079	-0,655834446	0,221408877	0,003055521	0,038209708
CEP85	centrosomal protein 85	gene with protein product	ENSOARG00000004999	233,6734768	-0,655572341	0,248717996	0,008393775	0,074262375
CBX5	chromobox 5	gene with protein product	ENSOARG00000016251	203,9861156	-0,633336862	0,270837857	0,019364667	0,12528821
PHF13	PHD finger protein 13	gene with protein product	ENSOARG00000011279	48,71856225	-0,624222944	0,275837319	0,023634999	0,141944588
NDE1	nudE neurodevelopment protein 1	gene with protein product	ENSOARG00000008719	94,35515154	-0,559358163	0,264342795	0,034341973	0,179292302
ZWINT	ZW10 interacting kinetochore protein	gene with protein product	ENSOARG00000013084	27,86170956	-0,548571614	0,422422417	0,19406997	0,484837786
CIAO1	cytosolic iron-sulfur assembly component 1	gene with protein product	ENSOARG00000013975	376,8388585	-0,523100503	0,201002205	0,00925572	0,078792209
DCTN5	dynactin subunit 5	gene with protein product	ENSOARG00000017281	97,06030699	-0,519651461	0,303794398	0,087166677	0,311903221
SIN3A	SIN3 transcription regulator family member A	gene with protein product	ENSOARG00000002221	2909,438749	-0,514419549	0,217413224	0,017977008	0,119236179
SMC4	structural maintenance of chromosomes 4	gene with protein product	ENSOARG00000002047	1553,179541	-0,51211184	0,298758499	0,08650428	0,311214181
RCC1	regulator of chromosome condensation 1	gene with protein product	ENSOARG00000002939	243,4570933	-0,509308696	0,194049191	0,008674138	0,07572637
CKAP5	cytoskeleton associated protein 5	gene with protein product	ENSOARG00000004217	1428,971054	-0,502395703	0,196549504	0,010585963	0,08504792
SRPK1	SRSF protein kinase 1	gene with protein product	ENSOARG00000012507	772,6812234	-0,477671981	0,225086092	0,033823081	0,177638552
DNMT1	DNA methyltransferase 1	gene with protein product	ENSOARG00000015380	1531,462208	-0,473398491	0,212051691	0,025584087	0,149066175
PPP1R12A	protein phosphatase 1 regulatory subunit 12A	gene with protein product	ENSOARG00000015054	2050,908688	-0,468267294	0,19906421	0,018655565	0,122098628
NEK9	NIMA related kinase 9	gene with protein product	ENSOARG00000001738	1465,070702	-0,435137313	0,159924318	0,006510539	0,062837232
RUVBL1	RuvB like AAA ATPase 1	gene with protein product	ENSOARG00000004977	1239,516313	-0,42919654	0,24895096	0,084704156	0,30732455
PDS5A	PDS5 cohesin associated factor A	gene with protein product	ENSOARG00000012221	1817,258988	-0,4271247	0,212881103	0,044813561	0,212910219
CLASP1	cytoplasmic linker associated protein 1	gene with protein product	ENSOARG00000013227	679,9968422	-0,424878763	0,252016272	0,091811599	0,322175619
SKA2	spindle and kinetochore associated complex subunit 2	gene with protein product	ENSOARG00000012076	38,12447467	-0,418495892	0,364306466	0,250660396	0,553180358
FBXW7	F-box and WD repeat domain containing 7	gene with protein product	ENSOARG00000004146	939,0405864	-0,411203312	0,198296944	0,038109553	0,191301496
TAOK1	TAO kinase 1	gene with protein product	ENSOARG00000006793	483,3362844	-0,397044483	0,262876644	0,130945657	0,391836465
ESPL1	extra spindle pole bodies like 1, separase	gene with protein product	ENSOARG00000016587	209,2093499	-0,396578547	0,245415071	0,106105068	0,348985563
MCMBP	minichromosome maintenance complex binding protein	gene with protein product	ENSOARG00000003487	1692,690885	-0,38512591	0,16830324	0,022120884	0,136318766
NSL1	NSL1, MIS12 kinetochore complex component	gene with protein product	ENSOARG00000010342	182,0509767	-0,377644831	0,225174154	0,093518363	0,324921369
HELLS	helicase, lymphoid specific	gene with protein product	ENSOARG00000004495	485,0254199	-0,375886835	0,158220123	0,017514711	0,117301106
RB1	RB transcriptional corepressor 1	gene with protein product	ENSOARG00000008246	525,258339	-0,361385706	0,261066863	0,166277344	0,445896137
KPNB1	karyopherin subunit beta 1	gene with protein product	ENSOARG00000008469	3337,134148	-0,339217258	0,146358834	0,020465115	0,12968689
CEP57L1	centrosomal protein 57 like 1	gene with protein product	ENSOARG00000010624	162,460479	-0,331547977	0,207322473	0,109778444	0,35549339
XPO1	exportin 1	gene with protein product	ENSOARG00000020174	3360,331955	-0,324455947	0,196152712	0,098107458	0,334690938
KIF18A	kinesin family member 18A	gene with protein product	ENSOARG00000015211	108,0963142	-0,307974376	0,29461985	0,295871404	0,598940951
CTCF	CCCTC-binding factor	gene with protein product	ENSOARG00000003053	2479,629045	-0,30696567	0,154147106	0,04643898	0,217664657
INO80	INO80 complex subunit	gene with protein product	ENSOARG00000020323	1098,084764	-0,301053157	0,150479251	0,045432384	0,214617126
TLK2	tousled like kinase 2	gene with protein product	ENSOARG00000012181	1869,925527	-0,295772222	0,135128413	0,028609683	0,160408393
ZNF207	zinc finger protein 207	gene with protein product	ENSOARG00000010645	2571,555676	-0,28219127	0,153721313	0,066397171	0,269041202
ZWILCH	zwilch kinetochore protein	gene with protein product	ENSOARG00000018225	240,3371741	-0,280035633	0,149012572	0,060206924	0,253706267
NEK3	NIMA related kinase 3	gene with protein product	ENSOARG00000009224	317,2515613	-0,279403528	0,163016978	0,086537257	0,311214181
STAG2	stromal antigen 2	gene with protein product	ENSOARG00000013895	2163,800195	-0,261119298	0,219253707	0,233674834	0,534512263
PHB2	prohibitin 2	gene with protein product	ENSOARG00000005015	1698,013025	-0,255648915	0,210832251	0,22529417	0,524694972
ESCO1	establishment of sister chromatid cohesion N-acetyltransferase 1	gene with protein product	ENSOARG00000008455	1116,192864	-0,252724072	0,173544543	0,145323791	0,415484738
RAD21	RAD21 cohesin complex component	gene with protein product	ENSOARG00000010359	3182,260014	-0,249067799	0,164810468	0,13072789	0,391515429
NUP160	nucleoporin 160	gene with protein product	ENSOARG00000007967	1165,909961	-0,243740205	0,228969681	0,28709834	0,591663449
PDS5B	PDS5 cohesin associated factor B	gene with protein product	ENSOARG00000010917	772,0600356	-0,240495189	0,219046315	0,272239705	0,576745666
POGZ	pogo transposable element derived with ZNF domain	gene with protein product	ENSOARG00000021007	2099,149616	-0,234901587	0,1751873	0,179966015	0,466549064
RAD51C	RAD51 paralog C	gene with protein product	ENSOARG00000011574	145,6085238	-0,226598805	0,210105755	0,280811217	0,585649655
PIBF1	progesterone immunomodulatory binding factor 1	gene with protein product	ENSOARG00000015416	243,9967426	-0,218106013	0,150408311	0,147032636	0,418208262
RCC2	regulator of chromosome condensation 2	gene with protein product	ENSOARG00000010902	1613,502098	-0,199804208	0,160949176	0,214453659	0,511526301
KIF2A	kinesin family member 2A	gene with protein product	ENSOARG00000006919	1008,706108	-0,190957412	0,167345046	0,25382836	0,556166414
RAB11A	RAB11A, member RAS oncogene family	gene with protein product	ENSOARG00000018084	1357,004249	-0,18934267	0,133155133	0,155034818	0,430479384
NAA50	N(alpha)-acetyltransferase 50, NatE catalytic subunit	gene with protein product	ENSOARG00000019484	307,6879487	-0,182275931	0,132545556	0,169071127	0,449861435
SMC3	structural maintenance of chromosomes 3	gene with protein product	ENSOARG00000009745	2426,579071	-0,179795686	0,141000203	0,20225797	0,495895664
