# Supplementary material for: Ablation of non-coding RNAs affects bovine leukemia virus B lymphocyte proliferation and abrogates oncogenesis
Source: PLoS Pathog. 2020 May 14;16(5):e1008502. doi: 10.1371/journal.ppat.1008502 (PMC7252678; doi:10.1371/journal.ppat.1008502)
Supplement: S3 Table — Gene ontology sets that are enriched in B cells of pBLV-WT infected sheep with a false discovery rate less than 0.01 (FDR < 0.01) were calculated using GSEA and listed according to the family wise-error rates (FWER p value). The size indicates the number of genes in each GO. Enrichment Score (ES) is the degree at which the genes in a gene set are overrepresented at the top or bottom of the entire ranked list of genes. NOM p values are the normalized p values calculated by GSEA. FDR q values represent false discovery rates. (XLSX) [file ppat.1008502.s010.xlsx]

## Sheet: gsea_report_for_na_neg_15439391
Gene Ontology	Size	Enrichment Score (ES)	NOM p Value	FDR q Value	FWER p Value
GO_SISTER_CHROMATID_SEGREGATION	132	-0.634421	0	0	0
GO_CHROMOSOME_SEGREGATION	197	-0.567843	0	0	0
GO_SISTER_CHROMATID_COHESION	82	-0.656327	0	0	0
GO_NUCLEAR_CHROMOSOME_SEGREGATION	162	-0.577378	0	0	0
GO_CONDENSED_CHROMOSOME_CENTROMERIC_REGION	64	-0.647866	0	0	0
GO_KINETOCHORE	84	-0.610567	0	0	0
GO_MITOTIC_SISTER_CHROMATID_SEGREGATION	67	-0.637151	0	0	0
GO_HISTONE_EXCHANGE	27	-0.735627	0	0	0
GO_CHROMOSOME_CENTROMERIC_REGION	125	-0.53043	0	0	0
GO_MITOTIC_SPINDLE_ORGANIZATION	55	-0.629195	0	965.847	0.001
GO_MITOTIC_NUCLEAR_DIVISION	277	-0.490969	0	965.847	0.001
GO_CHROMOSOMAL_REGION	228	-0.497088	0	88.536	0.001
GO_CHROMOSOME_LOCALIZATION	42	-0.656198	0	817.255	0.001
GO_DOUBLE_STRAND_BREAK_REPAIR	108	-0.545486	0	75.888	0.001
GO_CONDENSED_CHROMOSOME	135	-0.522859	0	66.402	0.001
GO_MITOTIC_RECOMBINATION	34	-0.683209	0	62.496	0.001
GO_DNA_REPLICATION_INDEPENDENT_NUCLEOSOME_ORGANIZATION	29	-0.707903	0	11641.4	0.002
GO_ORGANELLE_FISSION	367	-0.455877	0	110.287	0.002
GO_CENTROMERE_COMPLEX_ASSEMBLY	23	-0.722832	0	1047.72	0.002
GO_DNA_SYNTHESIS_INVOLVED_IN_DNA_REPAIR	60	-0.590737	0	99.7831	0.002
GO_REGULATION_OF_CYTOKINESIS	43	-0.61278	0	144.566	0.003
GO_DNA_DEPENDENT_DNA_REPLICATION	76	-0.549334	0	271.104	0.006
GO_SPINDLE_CHECKPOINT	17	-0.773235	0	3023.52	0.007
GO_SPINDLE_MIDZONE	21	-0.719858	0	413.436	0.01
GO_ATP_DEPENDENT_CHROMATIN_REMODELING	46	-0.593512	0	675.783	0.016
GO_METAPHASE_PLATE_CONGRESSION	30	-0.659426	0	7656.05	0.019
GO_TELOMERE_MAINTENANCE_VIA_RECOMBINATION	26	-0.686369	0	7382.62	0.019
GO_DNA_BIOSYNTHETIC_PROCESS	92	-0.535563	0	78.1244	0.021
GO_DNA_PACKAGING	98	-0.518697	0	789.6	0.022
GO_DAMAGED_DNA_BINDING	53	-0.581033	0	7641.29	0.022
GO_DNA_CONFORMATION_CHANGE	162	-0.463597	0	0.00112101	0.033
GO_SPINDLE_MICROTUBULE	48	-0.593563	0	0.00114525	0.036
GO_MITOTIC_SPINDLE_ASSEMBLY	32	-0.622966	0	0.00122935	0.04
GO_DNA_REPLICATION_INITIATION	24	-0.667689	0	0.00201474	0.068
GO_STRAND_DISPLACEMENT	22	-0.682266	0	0.00206593	0.072
GO_CELL_CYCLE_PHASE_TRANSITION	203	-0.44653	0	0.00238103	0.086
GO_CELL_DIVISION	349	-0.421201	0	0.00231998	0.086
GO_NUCLEAR_UBIQUITIN_LIGASE_COMPLEX	33	-0.607243	0	0.00228767	0.087
GO_CELL_CYCLE_CHECKPOINT	143	-0.470948	0	0.0026055	0.1
GO_POSITIVE_REGULATION_OF_CYTOKINESIS	22	-0.679238	0	0.00299867	0.117
GO_DNA_REPLICATION	159	-0.459312	0	0.00338101	0.135
GO_DNA_REPAIR	348	-0.417689	0	0.00404121	0.169
GO_MITOTIC_CELL_CYCLE_CHECKPOINT	103	-0.470408	0	0.00572206	0.23
GO_PROTEIN_DNA_COMPLEX_SUBUNIT_ORGANIZATION	133	-0.460143	0	0.00601076	0.245
GO_REGULATION_OF_CHROMOSOME_SEGREGATION	57	-0.518038	0	0.00632686	0.261
GO_CYTOSKELETON_DEPENDENT_CYTOKINESIS	34	-0.583013	0	0.00657048	0.273
GO_CHROMOSOME_TELOMERIC_REGION	108	-0.462418	0	0.00647887	0.275
GO_CELL_CYCLE_G1_S_PHASE_TRANSITION	86	-0.490166	0	0.00694583	0.299
GO_PYRIMIDINE_NUCLEOSIDE_BIOSYNTHETIC_PROCESS	20	-0.655952	0.00574713	0.00763017	0.326
GO_SPINDLE	224	-0.421716	0	0.00805735	0.348
GO_POSITIVE_REGULATION_OF_DNA_REPAIR	21	-0.639833	0.0031746	0.00920064	0.393
