# Supplementary material for: Ablation of non-coding RNAs affects bovine leukemia virus B lymphocyte proliferation and abrogates oncogenesis
Source: PLoS Pathog. 2020 May 14;16(5):e1008502. doi: 10.1371/journal.ppat.1008502 (PMC7252678; doi:10.1371/journal.ppat.1008502)
Supplement: S4 Table — Gene ontology sets that are enriched in B cells of pBLV-ΔmiRNA infected sheep with a false discovery rate less than 0.01 (FDR < 0.01) were calculated as described in S3 Table. (XLSX) [file ppat.1008502.s011.xlsx]

## Sheet: gsea_report_for_na_pos_15439391
Gene Ontology	Size	Enrichment Score (ES)	NOM p Value	FDR q Value	FWER p Value
GO_INFLAMMATORY_RESPONSE	302	0.611826	0	0	0
GO_CELL_CHEMOTAXIS	110	0.662125	0	0	0
GO_POSITIVE_REGULATION_OF_CHEMOTAXIS	93	0.672195	0	0	0
GO_LEUKOCYTE_CHEMOTAXIS	79	0.683852	0	0	0
GO_POSITIVE_REGULATION_OF_CYTOKINE_SECRETION	58	0.720749	0	0	0
GO_EXTERNAL_SIDE_OF_PLASMA_MEMBRANE	149	0.63209	0	0	0
GO_ADAPTIVE_IMMUNE_RESPONSE	151	0.625374	0	0	0
GO_CYTOKINE_RECEPTOR_ACTIVITY	65	0.690173	0	0	0
GO_REGULATION_OF_CYTOKINE_SECRETION	90	0.659299	0	0	0
GO_REGULATION_OF_CHEMOTAXIS	139	0.615251	0	0	0
GO_LEUKOCYTE_MIGRATION	185	0.601256	0	0	0
GO_MYELOID_LEUKOCYTE_MIGRATION	68	0.677501	0	0	0
GO_HUMORAL_IMMUNE_RESPONSE	73	0.645811	0	0	0
GO_POSITIVE_REGULATION_OF_PHOSPHATIDYLINOSITOL_3_KINASE_SIGNALING	51	0.69172	0	0	0
GO_CYTOKINE_PRODUCTION	88	0.640745	0	63.3628	0.001
GO_DEFENSE_RESPONSE_TO_BACTERIUM	96	0.630325	0	1772.84	0.003
GO_REGULATION_OF_INFLAMMATORY_RESPONSE	193	0.579105	0	1674.35	0.003
GO_PROTEIN_ACTIVATION_CASCADE	36	0.733711	0	1586.23	0.003
GO_COMPLEMENT_ACTIVATION	24	0.797348	0	1435.16	0.003
GO_CHEMOKINE_MEDIATED_SIGNALING_PATHWAY	36	0.721975	0	1310.36	0.003
GO_ADAPTIVE_IMMUNE_RESPONSE_BASED_ON_SOMATIC_RECOMBINATION_OF_IMMUNE_RECEPTORS_BUILT_FROM_IMMUNOGLOBULIN_SUPERFAMILY_DOMAINS	82	0.632054	0	167.492	0.004
GO_POSITIVE_REGULATION_OF_LEUKOCYTE_CHEMOTAXIS	58	0.666769	0	2410.5	0.006
GO_RESPONSE_TO_FUNGUS	27	0.754402	0	3083.02	0.008
GO_POSITIVE_REGULATION_OF_RESPONSE_TO_EXTERNAL_STIMULUS	222	0.549803	0	357.973	0.01
GO_CELL_SURFACE	485	0.536012	0	3804.03	0.011
GO_POSITIVE_REGULATION_OF_LEUKOCYTE_MIGRATION	75	0.625513	0	3677.23	0.011
GO_POSITIVE_REGULATION_OF_RESPONSE_TO_WOUNDING	111	0.593565	0	4197.59	0.013
GO_POSITIVE_REGULATION_OF_INFLAMMATORY_RESPONSE	78	0.617479	0	4674.97	0.015
GO_ANCHORED_COMPONENT_OF_MEMBRANE	67	0.629252	0	4848.4	0.017
GO_REGULATION_OF_LEUKOCYTE_CHEMOTAXIS	68	0.623772	0	498.996	0.017
GO_REGULATION_OF_ACUTE_INFLAMMATORY_RESPONSE	40	0.674732	0	4855.09	0.017
GO_CELLULAR_DEFENSE_RESPONSE	36	0.687708	0	4992.06	0.018
GO_REGULATION_OF_LEUKOCYTE_MIGRATION	100	0.59085	0	511.798	0.019
GO_POSITIVE_REGULATION_OF_CYTOKINE_PRODUCTION	267	0.537675	0	5487.43	0.021
GO_REGULATION_OF_RESPONSE_TO_WOUNDING	278	0.534822	0	559.614	0.022
GO_POSITIVE_REGULATION_OF_ERK1_AND_ERK2_CASCADE	107	0.577524	0	8800.78	0.037
GO_SECRETORY_GRANULE_LUMEN	50	0.632292	0	0.0012219	0.052
GO_REGULATION_OF_CYTOKINE_BIOSYNTHETIC_PROCESS	77	0.607475	0	0.00121642	0.053
GO_SINGLE_ORGANISM_CELL_ADHESION	320	0.523431	0	0.001428	0.063
GO_REGULATION_OF_CELL_ACTIVATION	332	0.527544	0	0.00141877	0.064
GO_POSITIVE_REGULATION_OF_CYTOKINE_BIOSYNTHETIC_PROCESS	51	0.63048	0	0.00152389	0.072
GO_ENDOTHELIAL_CELL_DIFFERENTIATION	55	0.619469	0	0.00157323	0.076
GO_POSITIVE_REGULATION_OF_CELL_ACTIVATION	208	0.531865	0	0.00162039	0.08
GO_SIDE_OF_MEMBRANE	299	0.5178	0	0.00164675	0.082
GO_G_PROTEIN_COUPLED_CHEMOATTRACTANT_RECEPTOR_ACTIVITY	18	0.780501	0	0.00165334	0.084
GO_CELL_ADHESION_MOLECULE_BINDING	139	0.553913	0	0.00169617	0.088
GO_INNATE_IMMUNE_RESPONSE	335	0.517094	0	0.00166533	0.088
GO_REGULATION_OF_CELL_CELL_ADHESION	269	0.518855	0	0.00165964	0.091
GO_REGULATION_OF_TYROSINE_PHOSPHORYLATION_OF_STAT_PROTEIN	54	0.624204	0	0.00165413	0.094
GO_INTEGRIN_BINDING	85	0.582863	0	0.00175968	0.101
GO_POSITIVE_REGULATION_OF_REACTIVE_OXYGEN_SPECIES_BIOSYNTHETIC_PROCESS	39	0.647159	0	0.00197512	0.12
GO_REGULATION_OF_ERK1_AND_ERK2_CASCADE	161	0.537658	0	0.00219824	0.14
GO_NEGATIVE_REGULATION_OF_EXTRINSIC_APOPTOTIC_SIGNALING_PATHWAY	75	0.593095	0	0.00218046	0.14
GO_REGULATION_OF_HOMOTYPIC_CELL_CELL_ADHESION	213	0.524653	0	0.00229304	0.149
GO_SERINE_TYPE_ENDOPEPTIDASE_INHIBITOR_ACTIVITY	49	0.622058	0	0.00228892	0.151
GO_LEUKOCYTE_CELL_CELL_ADHESION	182	0.530706	0	0.00232704	0.156
GO_REGULATION_OF_EXTRINSIC_APOPTOTIC_SIGNALING_PATHWAY_VIA_DEATH_DOMAIN_RECEPTORS	43	0.630766	0	0.00270334	0.187
GO_LYMPHOCYTE_COSTIMULATION	53	0.620622	0	0.00277328	0.192
GO_ACUTE_INFLAMMATORY_RESPONSE	43	0.641729	0	0.00274964	0.193
GO_POSITIVE_REGULATION_OF_LYMPHOCYTE_MEDIATED_IMMUNITY	56	0.610948	0	0.00277857	0.197
GO_RESPONSE_TO_BACTERIUM	304	0.51049	0	0.00311302	0.224
GO_NEGATIVE_REGULATION_OF_PEPTIDASE_ACTIVITY	138	0.539744	0	0.00312376	0.225
GO_REGULATION_OF_VASOCONSTRICTION	39	0.651201	0.00139665	0.00340574	0.252
GO_REGULATION_OF_PHOSPHATIDYLINOSITOL_3_KINASE_SIGNALING	111	0.550687	0	0.00340068	0.254
GO_LEUKOCYTE_MEDIATED_IMMUNITY	97	0.55766	0	0.00336067	0.254
GO_REGULATION_OF_EXTRINSIC_APOPTOTIC_SIGNALING_PATHWAY	120	0.547262	0	0.00334457	0.256
GO_TAXIS	318	0.504669	0	0.00330613	0.256
GO_MOVEMENT_IN_ENVIRONMENT_OF_OTHER_ORGANISM_INVOLVED_IN_SYMBIOTIC_INTERACTION	56	0.604552	0	0.00332504	0.258
GO_POSITIVE_CHEMOTAXIS	22	0.715639	0	0.00332084	0.26
GO_ACTIVATION_OF_IMMUNE_RESPONSE	292	0.503263	0	0.00329505	0.26
GO_ENDOTHELIUM_DEVELOPMENT	70	0.586116	0	0.00325884	0.26
GO_POSITIVE_REGULATION_OF_PRODUCTION_OF_MOLECULAR_MEDIATOR_OF_IMMUNE_RESPONSE	46	0.629345	0	0.00323415	0.261
GO_REGULATION_OF_CYTOKINE_PRODUCTION	409	0.497832	0	0.00329566	0.267
GO_PURINERGIC_NUCLEOTIDE_RECEPTOR_SIGNALING_PATHWAY	18	0.741795	0	0.0032606	0.267
GO_POSITIVE_REGULATION_OF_CELL_CELL_ADHESION	165	0.526069	0	0.00322628	0.267
GO_CELL_CELL_ADHESION	372	0.492458	0	0.00321333	0.269
GO_GLIAL_CELL_DEVELOPMENT	52	0.606164	0	0.00343243	0.29
GO_CYTOKINE_BINDING	68	0.587744	0	0.00346795	0.292
GO_POSITIVE_REGULATION_OF_PEPTIDYL_TYROSINE_PHOSPHORYLATION	128	0.541481	0	0.00345322	0.293
GO_EXTRACELLULAR_STRUCTURE_ORGANIZATION	223	0.516024	0	0.00355799	0.303
GO_LEUKOCYTE_ACTIVATION	298	0.50042	0	0.00362053	0.311
GO_REGULATION_OF_I_KAPPAB_KINASE_NF_KAPPAB_SIGNALING	187	0.511107	0	0.0039428	0.332
GO_POSITIVE_REGULATION_OF_BLOOD_VESSEL_ENDOTHELIAL_CELL_MIGRATION	23	0.718817	0	0.00415159	0.352
GO_POSITIVE_REGULATION_OF_STAT_CASCADE	60	0.595857	0	0.00418768	0.358
GO_IMMUNOLOGICAL_SYNAPSE	21	0.721628	0	0.00421356	0.362
GO_PEPTIDASE_INHIBITOR_ACTIVITY	88	0.559944	0	0.00420205	0.364
GO_POSITIVE_REGULATION_OF_IMMUNE_RESPONSE	388	0.489182	0	0.00429112	0.37
GO_PROTEASE_BINDING	80	0.567255	0	0.00429744	0.373
GO_EXTRACELLULAR_MATRIX_DISASSEMBLY	51	0.611606	0	0.004298	0.382
GO_GLIOGENESIS	124	0.535324	0	0.00433038	0.387
GO_MONOCYTE_CHEMOTAXIS	21	0.707728	0	0.00435366	0.393
GO_NEGATIVE_REGULATION_OF_DEFENSE_RESPONSE	99	0.547475	0	0.00433316	0.395
GO_REGULATION_OF_LEUKOCYTE_APOPTOTIC_PROCESS	61	0.589302	0	0.00431303	0.396
GO_POSITIVE_REGULATION_OF_REACTIVE_OXYGEN_SPECIES_METABOLIC_PROCESS	68	0.579167	0	0.00429327	0.398
GO_LYMPHOCYTE_ACTIVATION_INVOLVED_IN_IMMUNE_RESPONSE	67	0.572974	0	0.00429068	0.4
GO_REGULATION_OF_PEPTIDASE_ACTIVITY	243	0.505816	0	0.00427996	0.401
GO_CELL_ACTIVATION_INVOLVED_IN_IMMUNE_RESPONSE	96	0.558047	0	0.00427756	0.403
GO_RESPONSE_TO_BMP	60	0.584003	0	0.00442122	0.414
GO_CYTOKINE_SECRETION	24	0.700161	0	0.00473398	0.438
GO_LYMPHOCYTE_MIGRATION	25	0.68462	0	0.00471182	0.44
GO_HUMORAL_IMMUNE_RESPONSE_MEDIATED_BY_CIRCULATING_IMMUNOGLOBULIN	19	0.725345	0.0015083	0.00510423	0.468
GO_ENDOCHONDRAL_BONE_MORPHOGENESIS	39	0.634004	0.00138889	0.00506372	0.468
GO_LYMPHOCYTE_ACTIVATION	251	0.495952	0	0.00502385	0.468
GO_CELL_ACTIVATION	408	0.487177	0	0.00524123	0.486
GO_NEGATIVE_REGULATION_OF_INFLAMMATORY_RESPONSE	71	0.572929	0	0.00521407	0.49
GO_POSITIVE_REGULATION_OF_IMMUNE_EFFECTOR_PROCESS	111	0.532281	0	0.00542462	0.501
GO_DEVELOPMENTAL_PROGRAMMED_CELL_DEATH	19	0.733554	0	0.00563235	0.519
GO_ANCHORED_COMPONENT_OF_PLASMA_MEMBRANE	20	0.708837	0.00149701	0.00559752	0.52
GO_AMELOGENESIS	16	0.754492	0	0.0056522	0.526
GO_POSITIVE_REGULATION_OF_COAGULATION	18	0.735355	0	0.00583872	0.542
GO_REGULATION_OF_ENDOTHELIAL_CELL_APOPTOTIC_PROCESS	31	0.659676	0	0.00589073	0.55
GO_DEFENSE_RESPONSE_TO_FUNGUS	16	0.75764	0	0.00585492	0.551
GO_PHOSPHOLIPASE_ACTIVITY	69	0.567186	0	0.00588497	0.555
GO_CYTOKINE_MEDIATED_SIGNALING_PATHWAY	299	0.488821	0	0.00596447	0.564
GO_EXTRACELLULAR_MATRIX_STRUCTURAL_CONSTITUENT	51	0.599152	0.0013369	0.00614787	0.582
GO_POSITIVE_REGULATION_OF_I_KAPPAB_KINASE_NF_KAPPAB_SIGNALING	144	0.519251	0	0.0063353	0.596
GO_POSITIVE_REGULATION_OF_LOCOMOTION	309	0.485356	0	0.00633971	0.6
GO_SERINE_HYDROLASE_ACTIVITY	121	0.520144	0	0.00632326	0.601
GO_IMMUNE_EFFECTOR_PROCESS	295	0.483883	0	0.00628658	0.601
GO_RESPONSE_TO_MOLECULE_OF_BACTERIAL_ORIGIN	232	0.496149	0	0.0063459	0.606
GO_NEGATIVE_REGULATION_OF_RESPONSE_TO_WOUNDING	112	0.53847	0	0.00643102	0.612
GO_POSITIVE_REGULATION_OF_LIPID_KINASE_ACTIVITY	28	0.6634	0.00149701	0.00673067	0.631
GO_POSITIVE_REGULATION_OF_INTERFERON_GAMMA_PRODUCTION	47	0.60832	0	0.00678582	0.635
GO_REGULATION_OF_LEUKOCYTE_DIFFERENTIATION	170	0.505365	0	0.00684767	0.642
GO_INTEGRIN_MEDIATED_SIGNALING_PATHWAY	68	0.570485	0	0.00692719	0.647
GO_RESPONSE_TO_INTERLEUKIN_1	75	0.555327	0	0.00709601	0.669
GO_POSITIVE_REGULATION_OF_NF_KAPPAB_IMPORT_INTO_NUCLEUS	21	0.707651	0.00464396	0.00708804	0.671
GO_ENDODERMAL_CELL_DIFFERENTIATION	32	0.655926	0	0.00759753	0.698
GO_PEPTIDASE_REGULATOR_ACTIVITY	118	0.519276	0	0.00766859	0.706
GO_GLIAL_CELL_DIFFERENTIATION	96	0.533066	0	0.00776396	0.711
GO_POSITIVE_REGULATION_OF_VASOCONSTRICTION	21	0.708066	0.0014881	0.00777877	0.719
GO_REGULATION_OF_FIBROBLAST_GROWTH_FACTOR_RECEPTOR_SIGNALING_PATHWAY	21	0.713149	0	0.00796279	0.733
GO_DEATH_RECEPTOR_ACTIVITY	16	0.7593	0	0.00799318	0.737
GO_B_CELL_MEDIATED_IMMUNITY	46	0.604711	0	0.00819073	0.747
GO_NEGATIVE_REGULATION_OF_RESPONSE_TO_EXTERNAL_STIMULUS	198	0.495818	0	0.00820712	0.749
GO_GLYCOSAMINOGLYCAN_BINDING	124	0.513602	0	0.00816421	0.749
GO_NEGATIVE_REGULATION_OF_CHEMOTAXIS	40	0.613996	0	0.00816325	0.752
GO_BRANCHING_MORPHOGENESIS_OF_AN_EPITHELIAL_TUBE	99	0.525973	0	0.0081329	0.752
GO_POSITIVE_REGULATION_OF_B_CELL_MEDIATED_IMMUNITY	23	0.686887	0.00290698	0.00814372	0.753
GO_CELLULAR_RESPONSE_TO_FATTY_ACID	36	0.631563	0	0.00812537	0.754
GO_TRANSMEMBRANE_RECEPTOR_PROTEIN_TYROSINE_KINASE_ACTIVITY	53	0.582465	0	0.00814173	0.756
GO_FATTY_ACID_BINDING	21	0.688228	0	0.00824917	0.762
GO_REGULATION_OF_CHONDROCYTE_DIFFERENTIATION	34	0.623382	0	0.00853199	0.78
GO_RESPONSE_TO_HEAT	64	0.564942	0	0.00885115	0.793
GO_REGULATION_OF_GRANULOCYTE_CHEMOTAXIS	31	0.65416	0	0.00893043	0.799
GO_NEGATIVE_REGULATION_OF_EXTRINSIC_APOPTOTIC_SIGNALING_PATHWAY_VIA_DEATH_DOMAIN_RECEPTORS	26	0.661744	0.00292398	0.00889692	0.799
GO_NEGATIVE_REGULATION_OF_CELL_ACTIVATION	110	0.525014	0	0.00887496	0.801
GO_REGULATION_OF_TUMOR_NECROSIS_FACTOR_BIOSYNTHETIC_PROCESS	16	0.730516	0.00157233	0.00885322	0.802
GO_MYELOID_LEUKOCYTE_ACTIVATION	69	0.55992	0.00130548	0.00986567	0.838
GO_REGULATION_OF_HEMOPOIESIS	221	0.490479	0	0.00985534	0.839
GO_INFLAMMATORY_RESPONSE_TO_ANTIGENIC_STIMULUS	15	0.753065	0.0016129	0.00982317	0.839
GO_REGULATION_OF_LYMPHOCYTE_MEDIATED_IMMUNITY	85	0.534357	0	0.00993662	0.845
